# Supplementary material for: Understanding the effects of a complex psychological intervention on symptoms of depression in Goa, India: findings from a causal mediation analysis
Source: Br J Psychiatry. 2023 Feb;222(2):67–73. doi: 10.1192/bjp.2022.116 (PMC10895505; doi:10.1192/bjp.2022.116)
Supplement: Supplementary file 1 [file S0007125022001167sup.zip]

Archive with 5 entries (5 files):
- S0007125022001167sup001.docx
- S0007125022001167sup002.docx
- S0007125022001167sup003.docx
- S0007125022001167sup004.docx
- S0007125022001167sup005.docx
